# Supplementary material for: Population Genetic Structure of a Widespread Bat-Pollinated Columnar Cactus
Source: PLoS One. 2016 Mar 25;11(3):e0152329. doi: 10.1371/journal.pone.0152329 (PMC4820105; doi:10.1371/journal.pone.0152329)
Supplement: S1 Dataset — (XLS) [file pone.0152329.s001.xls]

## Sheet: Datos
		Primer	850	850	850	850	850	850	850	850	850	850	850	850	850	850	850	850	850	850	850	850	850	850	850	850	850	850	850	850	850	850	850	850	850	850	850	850	835	835	835	835	835	835	835	835	835	835	835
Population name	Population #	Individual #	1	2	3	4	5	6	7	8	9	10	11	12	13	14	15	16	17	18	19	20	21	22	23	24	25	26	27	28	29	30	31	32	33	34	35	36	1	2	3	4	5	6	7	8	9	10	11
Sonoyta	1	1	p	a	p	a	a	a	a	p	a	p	p	a	a	a	a	p	p	p	p	a	a	a	p	p	p	a	a	p	a	a	a	a	a	a	a	a	a	a	a	a	p	a	a	p	p	a	p
Sonoyta	1	2	p	a	p	a	a	a	a	a	a	p	a	a	p	a	a	p	p	a	p	a	a	a	p	p	a	a	p	p	a	a	a	a	a	a	a	a	a	a	a	a	p	a	a	p	p	a	p
Sonoyta	1	3	a	a	p	a	a	a	a	p	a	a	a	a	p	a	a	p	p	p	p	a	p	a	p	p	a	a	p	a	p	a	a	a	a	a	a	a	a	a	a	a	p	p	a	p	p	a	p
Sonoyta	1	4	p	a	p	a	a	p	a	p	a	a	p	a	a	a	p	p	a	a	p	a	a	a	p	p	p	a	p	p	a	a	a	a	a	a	a	a	a	a	a	a	p	a	a	p	p	a	p
Sonoyta	1	5	p	a	p	a	a	a	a	p	a	a	a	a	a	a	p	p	a	a	p	a	a	a	p	a	p	a	a	p	a	a	a	a	a	a	a	a	a	a	a	a	p	a	p	a	p	a	p
Sonoyta	1	6	p	a	p	a	a	a	a	p	a	p	a	a	a	a	p	a	p	a	p	a	a	a	p	p	a	a	p	a	p	a	a	a	a	a	a	a	a	a	a	a	p	a	p	a	p	a	p
Sonoyta	1	7	p	a	p	a	a	a	a	p	a	a	p	p	a	a	p	p	a	a	p	a	p	a	p	p	p	a	a	p	a	a	a	a	a	a	a	a	a	a	a	a	p	a	a	a	p	a	p
Sonoyta	1	8	a	a	p	a	a	a	a	p	a	p	p	p	p	p	a	p	p	p	p	a	p	a	p	p	a	a	p	a	a	p	a	a	a	a	a	a	a	a	p	a	p	a	p	a	p	a	p
Sonoyta	1	9	p	a	p	a	a	a	a	a	a	a	p	a	a	a	a	p	a	a	p	a	a	a	p	p	a	a	p	a	a	a	a	a	a	a	a	a	a	a	a	a	p	a	a	p	p	a	p
Sonoyta	1	10	p	a	p	a	a	p	a	a	a	a	p	a	a	a	a	p	a	a	p	a	p	p	p	p	a	a	p	a	a	a	a	a	a	a	a	a	a	a	a	a	p	a	a	a	p	a	p
Sonoyta	1	11	a	a	p	a	a	a	a	a	a	a	a	a	a	a	a	p	a	p	p	a	p	a	p	p	a	a	p	a	p	a	a	a	a	a	a	a	a	a	a	a	p	p	a	p	p	a	p
Sonoyta	1	12	p	a	p	a	a	a	a	a	a	p	a	a	a	a	p	p	p	p	p	a	p	a	p	p	p	a	p	a	a	a	p	a	a	a	a	a	a	a	a	a	p	a	a	p	a	a	p
Sonoyta	1	13	p	a	p	a	a	a	a	a	a	a	a	a	p	a	a	p	p	a	p	a	p	a	p	p	p	a	p	a	a	a	p	a	a	a	a	a	a	a	a	a	p	a	a	a	p	a	p
Sonoyta	1	14	p	a	p	a	a	a	a	a	a	p	a	a	a	a	p	p	a	a	p	a	p	a	p	p	p	a	p	a	p	a	p	a	a	a	a	a	a	a	a	a	p	a	p	a	p	a	p
Sonoyta	1	15	p	a	p	a	a	a	a	a	a	p	p	a	p	p	p	a	p	p	p	a	p	a	p	p	p	a	p	a	a	a	a	a	a	a	a	a	a	p	a	a	p	a	a	p	p	a	p
Sonoyta	1	16	p	a	p	a	a	a	a	a	a	p	p	a	p	p	a	a	p	a	p	a	a	a	p	p	p	a	p	a	a	a	a	a	a	a	a	a	a	p	a	a	p	a	a	p	p	a	p
Sonoyta	1	17	p	a	p	a	a	a	a	a	a	p	p	a	a	a	p	a	a	a	p	a	a	a	p	a	p	a	p	p	a	a	a	a	a	a	a	a	a	a	a	a	p	a	a	p	p	a	p
Sonoyta	1	18	p	a	p	a	a	a	a	a	a	p	p	a	a	a	a	p	p	a	p	a	p	a	p	p	a	a	p	p	p	a	a	a	a	a	a	a	a	a	a	a	p	a	a	p	p	a	p
Sonoyta	1	19	a	a	p	a	a	a	a	p	a	a	p	a	a	a	p	a	p	a	p	a	a	a	p	a	a	a	p	p	a	p	a	a	a	a	a	a	a	a	p	a	p	a	a	p	p	a	p
Sonoyta	1	20	a	a	p	a	a	a	a	p	a	a	p	a	a	a	p	a	a	a	p	a	a	a	p	a	p	a	a	a	a	p	a	a	a	a	a	a	a	a	a	a	p	a	a	p	p	p	p
Sonoyta	1	21	p	a	p	a	a	a	a	p	a	a	p	a	a	a	p	a	p	a	p	a	p	a	p	a	a	a	a	a	a	p	a	a	a	a	a	a	a	a	a	a	p	a	a	p	p	a	p
Sonoyta	1	22	p	a	p	a	a	a	a	p	a	a	p	a	a	a	p	a	a	p	p	a	p	a	p	p	p	a	p	p	a	p	a	a	a	a	a	a	a	a	a	a	p	a	p	a	p	a	p
Sonoyta	1	23	p	a	a	a	a	a	a	p	a	a	a	a	a	a	a	a	a	a	p	a	a	a	a	p	a	a	p	a	a	p	a	a	p	a	a	a	a	a	a	a	p	a	a	a	p	a	p
Sonoyta	1	24	a	a	p	a	a	a	a	p	a	a	p	a	a	a	a	p	p	a	p	a	a	a	p	a	p	a	p	p	a	p	p	a	a	a	a	a	a	a	a	a	p	a	a	p	p	a	p
Sonoyta	1	25	p	a	p	a	a	a	a	p	a	p	p	a	p	a	a	p	a	a	p	a	a	a	p	a	a	a	p	a	a	p	p	a	p	a	a	a	a	a	a	a	p	a	a	a	p	a	p
Sonoyta	1	26	p	a	p	a	a	a	a	p	a	a	p	a	a	a	p	a	p	a	p	a	a	a	p	p	a	a	p	p	a	p	p	a	p	a	a	a	a	a	a	a	p	a	a	p	p	a	p
Sonoyta	1	27	p	a	p	a	a	a	a	p	a	a	p	a	a	a	p	p	p	a	p	a	a	a	p	a	a	a	p	p	a	p	a	a	a	a	a	a	a	p	a	a	p	a	a	p	p	a	p
Sonoyta	1	28	p	a	p	a	a	a	a	p	a	p	p	a	a	a	p	a	a	a	p	a	p	a	p	p	a	a	p	a	a	p	p	a	a	a	a	a	a	p	a	a	p	a	a	a	p	a	p
Sonoyta	1	29	p	a	p	a	a	a	a	p	a	a	p	a	a	a	p	a	p	a	p	a	a	a	p	p	a	a	p	a	a	p	a	a	a	a	a	a	a	a	a	a	p	a	a	p	p	a	p
Sonoyta	1	30	p	a	p	a	a	a	a	p	a	a	p	a	a	a	p	a	a	a	p	a	a	a	p	p	a	a	p	a	a	p	a	a	a	a	a	a	a	a	a	a	p	a	p	a	p	a	p
Sonoyta	1	31	p	a	p	a	a	a	a	p	a	a	p	a	a	a	p	p	a	a	p	a	a	p	p	a	p	a	p	a	a	p	p	a	a	a	a	a	a	a	a	a	p	a	p	a	p	a	p
Sonoyta	1	32	p	a	p	a	a	a	a	p	a	a	p	a	a	a	p	a	a	a	p	a	a	a	p	a	p	a	p	a	a	p	a	a	a	a	a	a	a	a	a	a	p	a	p	a	p	p	a
Sonoyta	1	33	a	a	p	a	a	a	a	p	a	p	a	a	a	a	p	a	a	a	p	a	a	p	p	a	p	a	p	a	a	p	a	a	a	a	a	a	a	a	a	a	p	a	p	a	p	a	p
Sonoyta	1	34	p	a	p	a	a	a	a	p	a	a	p	a	a	a	a	p	a	a	p	a	a	p	p	a	p	a	p	p	a	p	a	a	a	a	a	a	a	a	a	a	p	a	a	p	p	a	p
Sonoyta	1	35	p	a	p	a	a	a	p	p	a	a	p	a	p	a	p	p	p	a	p	a	a	p	p	p	a	a	p	p	a	p	a	a	a	a	a	a	a	a	a	a	p	p	a	a	p	a	p
Sonoyta	1	36	p	a	p	a	a	a	a	p	a	p	p	a	a	a	p	a	p	p	p	a	a	p	p	p	p	a	p	a	a	p	a	a	a	a	a	a	a	a	a	a	p	a	a	a	p	a	p
Sonoyta	1	37	p	a	p	a	a	a	a	p	a	p	p	a	a	a	a	a	a	a	p	a	a	a	p	a	a	a	a	a	a	p	a	a	a	a	a	a	a	a	a	a	p	a	a	a	a	p	p
Sonoyta	1	38	p	a	p	a	a	a	a	p	a	p	p	a	a	a	p	a	a	a	p	a	p	a	a	a	p	a	a	a	a	a	a	a	a	a	a	a	a	a	a	a	p	a	a	p	p	a	p
Sonoyta	1	39	p	p	p	a	a	a	a	p	a	a	p	a	a	a	p	a	a	a	p	a	a	a	a	a	p	a	a	p	a	a	a	a	a	a	a	a	a	a	a	a	p	a	a	p	a	a	p
Sonoyta	1	40	p	a	p	a	a	a	a	p	a	a	p	a	a	a	a	p	p	a	p	a	a	a	p	a	a	a	p	a	a	a	a	a	a	a	a	a	a	p	a	a	p	a	a	p	p	a	p
Sonoyta	1	42	p	a	p	a	a	a	a	p	a	a	p	a	a	a	a	p	a	a	p	a	a	a	p	p	a	a	p	a	a	a	a	a	a	a	a	a	a	p	a	a	p	a	p	a	p	a	p
Sonoyta	1	43	a	a	p	a	a	a	a	p	a	a	a	a	p	a	a	p	a	a	a	a	a	p	a	a	a	a	p	a	a	a	a	a	a	a	a	a	a	a	a	a	p	a	a	p	p	a	p
Sonoyta	1	44	p	p	a	a	a	a	a	a	a	a	a	a	a	a	a	a	a	a	p	a	a	a	a	a	p	a	a	a	a	a	a	a	a	a	a	a	a	a	a	a	p	a	a	a	p	a	p
Sonoyta	1	45	p	a	p	a	a	a	a	p	a	a	p	a	a	a	a	p	a	a	p	a	a	a	p	a	p	a	p	a	a	a	a	a	a	a	a	a	a	a	a	a	p	a	a	p	p	a	p
Magdalena	2	1	p	p	p	a	a	a	a	p	a	a	a	p	a	a	p	a	p	a	p	a	a	a	a	a	p	a	p	a	a	a	a	a	a	a	a	a	a	p	p	a	a	a	p	a	p	a	p
Magdalena	2	2	p	a	p	a	a	a	a	p	a	a	a	p	a	a	p	a	p	a	p	a	a	a	p	a	p	a	p	a	a	a	p	a	a	a	a	a	a	p	a	a	p	a	p	a	p	a	p
Magdalena	2	3	a	a	p	p	a	a	a	p	a	p	p	a	p	a	a	p	a	a	p	a	a	a	p	a	p	p	p	a	a	a	p	a	a	a	a	a	a	p	a	a	p	a	p	a	a	a	p
Magdalena	2	4	a	a	p	a	a	a	p	a	a	p	p	p	a	a	p	a	p	p	p	a	a	a	p	p	p	a	p	a	p	a	a	a	a	a	a	a	a	p	a	a	p	a	p	a	a	p	p
Magdalena	2	5	p	a	p	a	a	a	a	p	a	p	p	a	a	a	p	p	p	p	p	a	a	p	p	a	p	a	p	a	a	a	a	a	a	a	a	a	a	p	a	a	p	a	p	a	p	a	p
Magdalena	2	6	p	p	p	a	a	a	a	p	a	p	a	p	a	a	p	a	a	p	p	a	p	a	p	a	p	a	p	p	p	a	a	a	a	a	a	a	a	p	a	a	p	a	p	a	p	a	p
Magdalena	2	7	p	a	p	a	a	a	p	p	a	p	a	a	p	a	p	a	p	a	p	a	a	a	p	p	p	p	p	a	a	a	a	a	a	a	a	a	a	p	a	a	p	a	p	a	p	a	p
Magdalena	2	8	a	p	a	a	a	a	a	p	a	a	p	a	p	a	p	p	p	a	p	a	p	a	p	p	p	a	p	a	a	a	p	a	a	a	a	a	a	p	a	a	p	p	a	a	p	p	p
Magdalena	2	9	p	a	p	a	a	a	p	p	a	a	p	a	p	p	p	p	a	p	p	a	p	a	p	p	p	a	p	a	a	a	a	a	a	a	a	a	a	p	a	a	p	p	a	a	p	a	p
Magdalena	2	10	a	a	p	a	a	a	p	a	a	p	a	p	a	a	p	a	p	p	p	a	p	a	p	p	p	a	p	a	a	a	a	a	a	a	a	a	a	a	a	a	p	p	a	a	p	a	p
Magdalena	2	11	p	a	p	a	a	a	p	a	a	p	p	a	p	p	a	a	p	p	p	a	p	a	p	p	p	a	p	p	p	a	p	a	a	a	a	a	a	a	a	a	p	a	p	a	p	a	p
Magdalena	2	12	a	a	p	a	a	a	p	p	a	a	p	a	a	a	p	a	a	a	p	a	p	a	p	p	p	a	p	p	p	a	a	a	a	a	a	a	a	a	a	a	p	a	p	a	p	a	p
Magdalena	2	13	p	p	a	p	a	a	a	p	a	a	a	p	a	a	p	a	p	a	p	a	a	a	p	p	a	a	p	a	p	a	p	a	p	a	a	a	a	a	a	a	p	a	p	a	p	a	p
Magdalena	2	14	p	a	a	p	a	a	a	p	a	p	a	p	a	a	p	a	p	a	p	a	a	a	p	p	p	a	p	p	p	a	p	a	a	a	a	a	a	a	a	a	p	a	p	a	p	a	p
Magdalena	2	15	p	p	a	p	a	a	a	a	a	p	a	p	a	p	a	p	a	p	p	a	a	a	p	p	p	a	p	a	p	a	p	a	a	a	a	a	a	a	a	a	p	a	p	a	p	a	p
Magdalena	2	16	p	a	a	p	a	a	a	a	a	p	a	p	a	a	a	p	a	a	p	a	a	a	p	p	p	a	p	a	p	a	p	a	p	a	p	a	a	a	a	a	p	a	p	a	p	a	p
Magdalena	2	17	p	a	a	p	a	a	a	p	a	p	p	p	a	p	p	a	p	a	p	a	a	a	p	a	p	a	p	a	p	a	p	a	a	a	a	a	a	a	a	a	p	a	p	a	p	a	p
Magdalena	2	18	p	a	p	a	a	a	p	p	a	p	p	a	a	p	a	a	p	p	p	a	p	a	p	p	p	a	p	a	p	a	p	a	a	a	a	a	a	a	a	a	p	a	p	a	p	a	p
Magdalena	2	19	p	p	p	a	a	a	p	a	a	p	p	a	a	a	p	a	p	a	p	a	a	p	p	p	p	a	p	a	a	a	p	a	a	a	a	a	a	a	a	a	p	a	p	a	p	a	p
Magdalena	2	20	a	a	p	a	a	a	p	p	a	a	p	a	a	a	p	a	p	a	p	a	a	a	p	a	p	a	p	a	a	a	p	a	a	a	a	a	a	a	a	a	p	a	p	a	p	a	p
Magdalena	2	21	p	p	p	a	a	a	p	p	a	a	p	a	a	a	a	a	a	a	p	a	a	p	p	a	p	a	p	a	p	a	p	a	a	a	a	a	a	p	a	a	p	a	p	a	p	a	p
Magdalena	2	22	p	p	p	a	a	a	p	p	a	a	p	a	a	a	p	a	a	a	p	a	a	p	p	a	p	a	p	a	a	a	p	a	a	a	a	a	a	a	a	a	p	a	p	a	p	a	p
Magdalena	2	23	a	a	p	a	a	a	p	p	a	a	a	a	a	a	p	a	a	a	p	a	a	a	p	p	p	a	a	p	p	a	a	a	p	a	p	p	a	a	a	a	p	a	p	a	a	a	p
Magdalena	2	24	p	p	p	a	a	a	p	p	a	a	p	a	p	a	p	a	p	a	p	a	a	a	p	a	p	a	p	a	p	a	p	a	a	p	p	a	a	a	a	a	p	a	p	a	p	a	p
Magdalena	2	25	p	p	p	a	a	a	p	a	a	a	p	a	a	a	p	a	p	a	p	a	a	a	p	a	p	a	p	a	a	a	p	a	a	a	a	a	a	a	a	a	p	a	p	a	p	a	p
Magdalena	2	26	p	p	p	a	a	a	p	p	a	a	p	a	a	a	p	a	p	a	p	a	a	p	p	a	p	a	p	a	p	a	p	a	a	a	a	a	a	a	a	a	p	a	p	a	p	a	p
Magdalena	2	27	p	p	p	a	a	a	p	a	a	p	p	a	a	a	p	a	p	a	p	a	a	a	p	a	p	a	p	a	p	a	a	a	a	a	a	a	a	a	a	a	p	a	p	a	p	a	p
Magdalena	2	28	p	p	p	a	a	a	p	p	a	a	p	a	p	a	p	a	a	a	p	a	a	p	p	a	p	a	p	a	p	a	p	a	a	a	a	a	a	a	a	a	p	a	p	a	p	a	p
Magdalena	2	29	p	p	p	a	a	a	p	a	a	a	p	a	a	a	p	a	p	a	p	a	a	a	p	p	p	a	p	a	p	a	p	a	a	a	p	a	a	a	a	a	p	p	a	a	p	a	p
Magdalena	2	30	a	a	p	a	a	a	a	a	a	a	p	a	a	a	a	p	p	a	p	a	a	a	p	p	a	a	p	a	p	a	p	a	p	a	a	p	a	a	a	a	p	a	a	a	p	a	p
Magdalena	2	31	p	p	p	a	a	a	p	a	a	a	p	a	a	a	p	a	p	a	p	a	a	a	p	p	a	a	p	a	a	a	a	a	a	a	a	p	a	a	a	a	p	p	a	a	p	a	p
Magdalena	2	32	p	p	p	a	a	a	a	a	a	a	p	a	p	a	p	p	p	a	p	a	a	a	a	p	a	a	p	a	a	a	a	a	a	a	a	a	a	a	a	a	p	a	p	a	p	a	p
Magdalena	2	33	p	p	p	a	a	a	p	a	a	a	p	a	a	p	a	a	p	a	p	a	a	a	p	a	p	a	p	a	a	a	p	a	a	a	a	a	a	a	a	a	p	a	p	a	p	a	p
Magdalena	2	34	p	p	p	a	a	a	p	a	a	a	p	a	p	a	p	a	p	a	p	a	a	a	p	a	p	a	p	a	p	a	a	a	a	a	a	a	a	a	a	a	p	a	a	a	p	a	p
Magdalena	2	35	p	p	a	a	a	a	a	a	a	a	p	a	a	a	p	a	a	a	p	a	a	a	p	a	a	a	p	a	p	a	p	a	a	a	p	a	a	a	a	a	p	p	a	a	p	a	p
Magdalena	2	36	a	a	p	a	a	a	a	a	a	a	p	a	a	a	p	a	a	a	p	a	a	a	p	a	p	a	p	a	a	a	a	a	a	a	a	p	a	a	a	a	p	a	a	a	p	a	p
Magdalena	2	37	a	a	p	a	a	p	a	p	a	a	p	a	a	a	p	a	a	a	p	p	p	a	p	p	p	a	p	p	p	a	p	a	p	a	a	a	a	a	a	a	a	a	a	a	p	a	p
Magdalena	2	38	a	a	p	a	a	a	a	p	a	a	p	a	a	a	p	a	a	a	p	p	p	a	p	p	a	a	p	p	p	a	p	a	p	a	p	p	a	a	a	a	p	a	a	a	p	p	p
Magdalena	2	39	p	a	p	a	a	a	a	p	a	p	p	p	a	a	p	p	p	a	p	a	a	a	p	p	a	a	p	p	a	a	p	a	p	a	a	p	a	a	a	a	p	p	a	a	p	a	p
Magdalena	2	40	a	a	p	a	a	a	p	p	a	p	p	a	a	a	p	a	p	a	p	a	a	a	p	p	a	a	p	p	a	a	p	a	a	a	a	a	a	a	a	a	p	a	a	p	p	a	p
Magdalena	2	41	p	p	p	a	a	a	a	p	a	a	p	a	a	a	p	a	a	a	p	a	a	a	p	a	a	a	p	p	a	a	p	a	a	a	a	a	a	a	a	a	p	a	a	p	p	a	p
Magdalena	2	42	p	a	p	a	a	a	a	p	a	p	p	a	a	a	p	a	p	a	p	a	a	a	p	a	a	a	p	p	a	a	p	a	a	a	a	p	a	a	a	a	p	p	a	a	p	p	p
Magdalena	2	43	a	a	p	a	a	a	p	p	a	p	p	a	a	a	p	a	p	a	p	a	a	a	p	p	p	a	p	p	p	a	p	a	a	a	a	p	a	a	a	a	p	a	a	a	p	p	p
Magdalena	2	44	a	a	p	a	a	a	p	p	a	p	p	a	a	a	p	a	a	a	p	a	a	a	p	p	p	a	p	p	p	a	a	a	a	a	a	p	a	a	a	a	p	p	a	a	p	a	p
Magdalena	2	45	p	a	a	a	a	a	a	a	a	a	p	a	a	a	a	a	a	a	p	a	a	a	p	p	p	a	p	p	a	a	a	a	a	a	a	a	a	a	a	a	a	p	a	a	p	p	p
Carbó	3	1	a	a	a	a	a	a	a	p	a	a	p	a	a	a	a	p	a	a	p	a	a	a	p	p	p	a	p	p	p	a	p	a	a	a	p	a	a	a	a	a	a	a	a	p	p	a	p
Carbó	3	2	a	a	p	a	a	a	a	p	a	p	p	a	a	a	p	a	a	a	p	a	a	a	p	a	a	a	p	a	a	a	a	a	a	a	a	a	a	a	a	a	a	p	a	a	a	a	p
Carbó	3	3	p	a	p	a	a	p	a	a	a	a	p	a	a	a	p	a	a	a	p	a	a	a	p	a	p	a	p	p	a	a	a	a	a	a	a	a	a	a	a	a	a	a	a	a	a	a	p
Carbó	3	4	p	p	p	a	a	a	a	p	a	a	p	a	p	a	a	p	a	a	p	a	a	a	p	a	p	a	p	a	a	a	a	a	a	a	a	a	a	a	a	a	a	a	a	a	p	a	p
Carbó	3	5	a	a	p	a	a	a	a	p	a	a	p	a	p	a	p	p	a	a	p	a	p	a	p	p	a	a	p	p	p	a	p	p	a	a	a	a	a	a	a	a	a	a	a	p	p	a	p
Carbó	3	6	p	a	p	a	a	a	a	p	a	p	p	a	a	a	p	a	a	a	p	a	p	a	p	p	a	a	p	a	a	a	a	a	a	a	a	a	a	a	a	a	a	p	a	a	a	a	p
Carbó	3	7	p	a	p	a	a	a	a	a	a	p	p	a	a	a	p	a	a	a	p	a	a	a	p	p	a	a	p	a	a	a	a	a	a	a	a	a	a	a	a	a	p	a	a	a	p	a	p
Carbó	3	8	p	a	p	a	a	a	a	a	a	p	p	a	a	a	p	a	p	a	p	a	a	a	p	a	p	a	p	a	a	a	a	a	a	a	a	a	a	a	a	a	p	a	a	a	a	a	p
Carbó	3	9	p	a	p	a	a	a	a	a	a	p	p	a	a	a	p	a	a	a	p	a	a	a	p	a	p	a	p	p	a	a	p	a	p	a	a	a	a	a	a	a	p	a	a	a	a	a	p
Carbó	3	10	a	a	p	a	a	a	a	a	a	p	p	a	a	a	p	a	a	a	p	a	a	a	p	p	a	a	p	a	a	a	a	a	a	a	a	a	a	a	a	a	p	a	a	a	a	a	a
Carbó	3	11	p	p	p	a	a	a	a	p	a	a	p	a	a	a	p	p	p	a	p	a	p	a	p	a	a	a	p	a	p	a	a	a	a	a	a	a	a	a	a	a	a	a	a	a	a	a	p
Carbó	3	12	p	a	p	a	a	p	a	p	a	a	p	a	a	a	p	a	p	a	p	a	a	a	p	a	p	a	p	p	a	a	p	a	p	a	a	a	a	a	a	a	a	a	a	a	a	a	p
Carbó	3	14	p	a	p	a	a	a	a	a	a	a	p	a	a	a	p	a	a	a	p	a	a	a	p	a	a	a	p	a	a	a	p	a	a	a	p	a	a	a	a	a	a	a	a	a	p	a	p
Carbó	3	15	a	a	p	a	a	a	a	p	a	a	p	a	a	a	p	p	p	a	p	a	a	a	p	p	a	a	p	a	a	a	p	a	a	a	p	a	a	a	a	a	p	a	a	p	a	p	p
Carbó	3	16	a	a	p	a	a	a	a	p	a	a	p	a	a	a	p	p	a	a	p	a	a	a	p	p	a	a	p	p	p	a	p	a	p	a	p	a	a	a	a	a	p	a	a	a	a	a	p
Carbó	3	17	p	a	p	a	a	a	a	p	a	a	p	a	a	a	p	p	p	a	p	a	p	a	p	p	a	a	p	a	a	a	p	a	p	a	a	a	a	a	a	a	a	a	a	a	a	a	p
Carbó	3	18	p	a	p	a	a	a	a	a	a	a	a	a	a	a	p	p	p	a	p	a	p	a	p	p	a	a	p	a	a	a	a	a	a	a	a	a	a	a	a	a	a	a	a	a	a	a	p
Carbó	3	19	p	a	p	a	a	a	a	p	a	a	p	a	a	a	a	p	p	a	p	a	p	a	p	a	a	a	p	a	a	a	a	a	a	a	a	a	a	a	a	a	p	a	a	a	a	p	p
Carbó	3	20	a	a	p	a	a	a	a	p	a	a	p	a	a	a	p	a	a	a	p	a	a	a	p	a	a	a	p	a	p	a	p	a	a	a	a	a	a	a	a	a	a	p	a	a	p	a	p
Carbó	3	21	a	a	p	p	a	p	a	p	a	a	p	a	a	a	p	p	p	a	p	a	p	a	p	a	a	a	p	a	p	a	p	a	a	a	a	a	a	a	a	a	a	a	p	a	a	p	a
Carbó	3	23	p	a	p	a	a	a	a	p	a	a	p	a	a	a	p	a	a	a	p	a	p	a	p	a	p	a	p	p	a	a	p	a	a	a	a	a	a	a	a	a	p	a	a	p	a	a	p
Carbó	3	24	a	a	p	a	a	a	a	p	a	p	p	a	a	a	p	a	a	a	p	a	a	a	p	p	a	a	p	a	a	a	p	a	a	a	a	a	a	a	a	a	a	a	a	a	a	p	a
Carbó	3	25	p	a	p	a	a	a	a	p	a	a	p	a	p	a	a	p	a	a	p	a	p	a	p	a	p	a	p	a	a	a	a	a	a	a	a	a	a	a	a	a	a	a	a	a	p	a	p
Carbó	3	26	a	a	a	a	a	a	a	a	a	a	a	a	a	a	a	p	a	a	p	a	a	a	p	a	a	a	p	a	a	a	a	a	a	a	a	a	a	a	a	a	a	a	a	a	p	a	p
Carbó	3	27	a	a	p	a	a	a	a	p	a	a	p	a	a	a	a	a	a	a	p	a	a	a	p	a	a	a	p	a	p	a	p	a	a	a	a	a	a	a	a	a	p	a	a	a	a	a	p
Carbó	3	28	a	a	p	a	a	a	a	p	a	a	p	a	p	a	p	a	a	a	p	a	a	a	p	a	a	a	p	a	a	a	a	a	a	a	a	a	a	a	a	a	p	a	a	p	a	a	p
Carbó	3	29	a	a	p	a	a	a	a	p	a	a	p	a	a	a	a	p	a	a	p	a	a	a	p	a	p	a	p	a	a	a	p	a	a	a	a	a	a	p	a	a	p	a	a	a	a	a	p
Carbó	3	30	p	a	p	a	a	a	a	p	a	a	a	a	a	a	a	a	a	a	p	a	p	a	p	a	p	a	p	a	p	a	a	a	a	a	a	a	a	a	a	a	p	a	a	p	a	a	p
Carbó	3	31	a	a	p	a	a	a	a	p	a	p	p	a	a	a	p	a	p	a	p	a	a	a	p	a	a	a	p	a	a	a	a	a	a	a	a	a	a	a	a	a	p	a	a	a	a	a	p
Carbó	3	32	a	a	p	a	a	a	a	a	a	p	p	a	a	a	p	a	a	a	p	a	p	a	p	a	p	a	p	a	a	a	p	a	a	a	a	a	a	a	a	a	p	a	a	a	a	a	p
Carbó	3	33	p	a	p	a	a	a	a	a	a	p	a	a	a	a	p	a	p	a	p	a	p	a	p	a	p	a	p	a	a	a	a	a	a	a	a	a	a	a	a	a	a	a	a	a	p	a	p
Carbó	3	35	a	a	p	p	a	a	a	p	a	a	p	a	a	a	p	p	a	a	p	a	p	p	p	a	p	a	p	p	p	a	p	a	p	a	a	a	a	a	a	a	a	a	a	p	p	a	p
Carbó	3	36	p	a	p	a	a	p	a	p	a	a	p	a	p	a	p	p	p	p	p	a	p	a	p	p	a	a	p	a	a	a	a	a	a	a	a	a	a	a	a	p	a	a	a	a	a	a	p
Carbó	3	37	p	a	p	a	a	a	a	p	a	p	p	a	p	a	p	p	p	p	p	a	p	a	p	a	p	a	p	a	a	a	p	a	a	a	a	a	a	a	a	a	a	a	a	a	a	a	a
Carbó	3	38	p	p	p	a	a	a	a	a	a	p	p	a	a	a	p	p	p	p	p	a	p	a	p	p	a	a	p	a	a	a	p	a	a	a	a	a	a	a	a	a	a	a	a	a	a	a	p
Carbó	3	39	a	a	p	a	a	p	p	a	a	p	p	a	p	a	p	p	p	a	p	a	p	a	p	p	p	a	p	a	a	p	p	a	a	a	a	a	a	a	a	a	a	a	a	a	a	a	p
Carbó	3	40	p	a	p	a	a	a	a	p	a	a	p	a	p	a	p	a	p	p	p	a	p	a	p	p	p	a	p	a	p	a	a	a	a	a	a	a	a	a	a	a	a	a	a	a	a	a	p
Carbó	3	41	p	p	p	a	a	a	a	p	a	a	p	a	a	a	a	p	a	p	p	a	p	a	p	p	p	p	p	a	p	p	p	a	a	a	a	p	a	a	a	a	a	a	a	a	a	a	p
Carbó	3	42	a	a	p	a	a	a	a	p	a	a	p	a	a	a	p	a	p	a	p	a	p	a	p	p	p	p	p	a	p	p	p	p	a	a	p	p	a	a	a	a	a	p	a	p	p	a	p
Carbó	3	43	p	a	a	a	a	a	a	a	a	a	p	a	a	a	p	p	a	a	p	a	p	a	p	p	p	a	p	p	p	a	p	p	a	a	a	a	a	a	a	a	a	a	a	a	a	a	p
Carbó	3	44	a	a	a	a	a	a	a	a	a	a	a	a	a	a	a	p	a	a	p	a	a	a	p	p	p	a	p	a	p	a	p	p	a	a	a	p	a	a	a	a	a	a	a	p	p	p	p
Carbó	3	45	a	a	p	a	a	a	p	p	a	p	p	a	a	a	p	a	a	a	p	a	p	a	p	p	a	a	p	a	p	a	p	a	a	a	a	a	a	a	a	a	a	a	a	a	a	a	p
Bahía de Kino	4	1	a	a	p	a	a	a	a	p	a	p	p	a	a	a	p	p	a	a	p	a	a	a	a	p	a	a	p	a	p	a	a	a	a	a	a	a	a	a	a	a	p	p	a	a	p	a	p
Bahía de Kino	4	2	a	a	p	a	a	a	a	p	a	p	p	a	a	a	p	a	a	a	p	a	a	a	p	a	a	a	p	a	a	a	p	a	a	a	a	a	a	a	a	a	a	p	a	a	p	a	p
Bahía de Kino	4	3	a	a	p	a	a	a	a	a	a	p	p	a	a	a	p	a	p	a	p	a	a	a	p	p	p	p	p	p	p	a	p	a	a	a	a	a	p	a	a	a	a	p	a	a	a	a	p
Bahía de Kino	4	4	p	a	p	a	a	a	a	p	a	p	p	a	a	a	p	a	p	a	p	a	a	a	p	p	p	p	p	a	a	a	p	a	p	a	a	a	a	a	a	a	a	a	a	a	p	a	p
Bahía de Kino	4	5	p	a	p	a	a	a	a	a	a	p	p	a	a	a	p	p	a	a	p	a	a	a	p	p	a	a	p	a	a	a	p	a	a	a	a	a	p	a	a	a	p	a	a	p	p	a	p
Bahía de Kino	4	6	p	a	p	a	a	a	a	p	a	a	p	a	a	a	p	p	a	a	p	a	p	a	p	p	a	p	p	a	a	a	p	a	a	a	a	a	a	a	a	a	p	a	a	p	a	a	p
Bahía de Kino	4	7	p	a	p	a	a	a	a	p	a	a	a	a	a	a	p	a	a	p	p	a	p	a	p	p	a	a	p	p	a	a	p	a	a	a	a	a	a	a	a	a	a	p	a	a	p	a	p
Bahía de Kino	4	8	p	a	p	a	a	a	a	p	a	a	p	a	a	a	p	a	a	a	p	a	a	a	p	a	p	a	p	a	a	a	a	a	a	a	a	a	p	a	a	a	a	p	a	p	p	a	a
Bahía de Kino	4	9	a	a	p	a	a	a	a	p	a	a	p	a	a	a	p	a	a	a	p	a	a	a	p	p	p	a	p	a	a	a	a	a	a	a	a	a	p	a	a	a	p	p	a	p	p	a	p
Bahía de Kino	4	10	a	a	p	a	a	a	a	p	a	a	p	a	a	a	p	a	a	a	p	a	a	a	p	a	p	p	p	a	a	p	p	a	a	a	a	a	p	a	a	a	p	p	a	a	p	a	a
Bahía de Kino	4	11	a	a	p	a	a	a	a	p	a	a	p	a	a	a	p	a	p	a	p	a	a	a	p	p	p	p	p	p	a	a	p	a	a	a	a	a	a	a	a	a	a	p	a	p	p	a	p
Bahía de Kino	4	12	p	a	p	a	a	p	a	p	a	a	p	a	a	a	p	p	a	a	p	a	a	a	p	a	a	a	p	a	p	a	p	a	a	a	a	a	a	a	a	a	p	p	a	p	p	a	p
Bahía de Kino	4	13	a	a	p	a	a	a	a	p	a	a	a	a	a	a	p	p	p	a	p	a	p	a	p	a	p	a	p	p	a	a	p	a	a	a	a	a	a	a	a	a	a	p	a	p	p	a	p
Bahía de Kino	4	14	p	a	p	a	a	a	a	p	a	a	p	a	a	a	p	p	a	a	p	a	a	a	p	a	a	p	p	a	p	a	p	a	a	a	a	p	p	a	a	a	a	p	a	p	p	a	p
Bahía de Kino	4	15	a	a	p	a	a	a	a	p	a	a	p	a	a	a	p	a	a	a	p	a	a	a	p	a	a	p	p	p	p	a	p	a	a	a	a	a	p	a	a	a	a	p	a	p	p	a	p
Bahía de Kino	4	16	p	a	p	a	a	a	a	p	a	a	p	a	a	a	p	p	a	a	p	a	a	a	p	p	p	p	p	p	p	a	p	a	a	a	a	a	p	a	a	a	p	p	a	p	p	a	p
Bahía de Kino	4	17	p	a	p	a	a	a	a	p	a	a	p	a	a	a	p	p	a	a	p	a	a	a	p	a	a	p	p	p	p	a	p	a	p	a	a	a	p	a	a	a	a	p	a	a	p	a	p
Bahía de Kino	4	18	a	a	p	a	a	a	a	p	a	a	p	a	a	a	p	a	a	a	p	a	a	a	p	a	p	p	p	p	p	a	p	a	a	a	a	p	p	a	a	a	a	p	a	a	a	a	p
Bahía de Kino	4	19	p	a	p	a	a	a	a	a	a	a	p	a	a	a	p	a	a	a	p	a	a	a	p	a	p	p	p	p	p	a	p	a	a	a	a	p	a	a	a	a	p	a	a	a	a	a	p
Bahía de Kino	4	20	a	a	p	a	a	a	a	p	a	a	p	a	a	a	p	a	p	a	p	a	a	a	p	a	a	a	p	a	p	a	p	a	a	a	a	a	a	a	a	a	p	a	a	p	p	a	p
Bahía de Kino	4	21	a	a	p	a	a	a	a	p	a	a	p	a	a	a	p	a	p	a	p	a	a	a	p	a	p	a	a	a	a	a	a	a	a	a	a	a	a	a	a	a	p	a	a	a	p	a	p
Bahía de Kino	4	22	a	a	p	a	a	a	a	p	a	a	p	a	a	a	p	a	a	a	p	a	a	a	p	a	p	a	p	p	p	a	p	a	a	a	a	a	a	a	a	a	a	a	a	a	p	a	p
Bahía de Kino	4	23	a	a	p	a	a	a	a	p	a	a	p	a	a	a	p	a	a	a	p	a	a	a	p	a	a	a	p	p	p	a	p	a	a	a	a	a	a	a	a	a	a	a	a	a	a	a	p
Bahía de Kino	4	24	p	a	p	a	a	a	a	a	a	a	p	a	a	a	p	a	a	a	p	a	p	a	p	p	p	a	p	a	p	a	p	a	a	a	p	a	a	a	a	a	p	a	a	a	p	a	p
Bahía de Kino	4	25	p	a	p	a	a	a	a	p	a	a	p	a	a	a	p	a	p	a	p	a	a	a	p	p	p	a	p	p	a	a	a	a	a	a	a	a	a	a	a	a	p	a	a	a	p	a	a
Bahía de Kino	4	26	a	a	p	a	a	a	a	p	a	a	p	a	a	a	p	a	p	a	p	a	p	a	p	p	p	a	p	p	p	a	p	a	a	a	a	p	a	a	a	a	p	a	a	a	p	a	p
Bahía de Kino	4	27	p	a	p	a	a	a	a	p	a	a	p	a	a	a	p	a	a	a	p	a	a	a	p	p	a	a	p	a	p	a	p	a	a	a	a	p	a	a	a	a	a	a	a	a	a	a	p
Bahía de Kino	4	28	a	a	p	a	a	a	a	p	a	a	p	a	a	a	p	a	a	a	p	a	a	a	p	a	a	a	p	a	p	a	p	a	a	a	a	p	a	a	a	a	a	a	a	a	a	a	p
Bahía de Kino	4	29	a	a	p	a	a	a	a	p	a	a	p	a	a	a	p	a	a	a	p	a	p	a	p	a	p	a	p	a	p	a	p	a	a	a	a	a	a	a	a	a	a	a	a	a	p	a	p
Bahía de Kino	4	30	a	a	p	a	a	a	a	p	a	a	p	a	a	a	p	a	p	p	p	a	p	a	p	p	a	a	p	a	a	a	p	a	a	a	a	a	a	a	a	a	p	a	a	a	p	a	p
Tecoripa	5	1	p	a	p	a	a	p	a	p	a	a	p	a	a	a	p	p	p	a	p	a	p	a	p	a	a	a	a	a	a	a	a	a	a	a	a	a	a	a	a	a	p	a	p	a	p	a	p
Tecoripa	5	2	p	a	p	a	a	a	a	p	a	a	p	a	a	a	p	a	a	a	p	a	p	a	p	a	p	a	p	a	a	a	a	a	a	a	a	a	a	a	a	a	a	a	a	a	p	a	p
Tecoripa	5	3	p	a	p	a	a	a	a	p	a	a	p	a	a	a	p	p	a	a	p	a	p	a	p	p	a	a	p	a	a	a	a	a	a	a	a	a	a	a	a	a	p	a	p	a	p	a	p
Tecoripa	5	4	p	a	p	a	a	p	a	p	a	a	p	a	a	a	p	a	p	a	p	a	p	a	p	a	a	a	p	a	a	a	p	a	a	a	a	a	a	a	a	a	a	a	p	a	a	p	p
Tecoripa	5	5	a	a	p	a	a	a	a	p	a	p	a	a	a	a	p	a	p	a	p	a	p	a	p	p	p	a	p	a	a	a	a	a	a	a	a	a	a	a	a	a	p	a	p	a	p	a	p
Tecoripa	5	6	a	a	p	a	a	a	a	p	a	a	p	a	a	a	p	p	a	a	p	a	p	a	p	p	a	a	p	a	p	a	p	a	a	a	a	a	a	a	p	a	p	a	p	a	p	a	p
Tecoripa	5	7	a	a	p	a	a	a	a	p	a	a	a	a	a	a	p	p	a	p	p	a	a	a	p	a	p	p	p	a	p	a	a	a	a	a	a	a	a	a	p	a	p	a	p	a	a	p	a
Tecoripa	5	8	a	a	p	a	a	a	a	p	a	a	p	a	a	a	p	p	a	p	p	a	a	a	p	a	p	a	p	a	p	p	p	a	a	a	a	a	a	a	a	a	p	a	p	a	a	p	a
Tecoripa	5	9	p	a	p	a	a	a	a	p	a	a	p	a	a	a	p	a	a	a	p	a	p	a	p	p	a	a	p	a	a	a	a	a	a	a	a	a	a	a	a	a	a	a	p	a	a	p	a
Tecoripa	5	10	a	a	p	a	a	a	a	p	a	a	p	a	a	a	p	a	a	a	p	a	p	a	p	a	p	a	p	a	a	p	p	a	a	a	a	a	a	a	a	a	p	a	p	a	p	p	a
Tecoripa	5	11	a	a	p	a	a	a	a	a	a	a	p	a	p	a	a	p	a	a	p	a	p	a	p	a	p	a	p	p	p	p	a	a	a	a	a	a	a	a	a	a	p	a	a	a	p	p	a
Tecoripa	5	12	p	a	p	a	a	a	a	p	a	a	p	a	a	a	p	a	a	a	p	a	a	a	p	p	p	a	p	a	a	p	p	a	a	a	a	a	a	a	a	a	p	a	a	a	p	p	a
Tecoripa	5	13	a	a	p	a	a	a	a	p	a	a	p	a	p	a	p	p	a	a	p	a	p	a	p	p	p	a	p	p	a	p	a	a	a	a	a	a	p	a	a	a	p	a	p	a	p	p	a
Tecoripa	5	14	p	a	p	a	a	p	a	p	a	p	p	a	a	a	p	p	a	p	p	p	a	a	p	p	a	p	p	a	p	p	a	a	a	a	a	a	a	a	p	a	a	a	a	a	p	p	a
Tecoripa	5	15	a	a	p	a	a	a	a	p	a	p	p	a	a	a	p	p	p	p	p	a	p	a	p	a	a	a	p	a	p	p	a	a	a	a	a	a	p	a	p	a	p	a	p	a	p	a	p
Tecoripa	5	16	p	a	p	a	a	a	a	p	a	a	p	a	p	a	p	p	a	p	p	a	p	a	p	p	a	a	a	a	a	a	a	a	a	a	a	a	a	a	p	a	p	a	p	a	p	a	p
Tecoripa	5	17	p	a	p	a	a	a	a	p	a	a	p	a	a	a	p	a	p	p	p	a	p	a	p	p	p	a	a	p	a	a	a	a	a	a	a	a	a	a	a	a	p	a	a	a	p	a	p
Tecoripa	5	18	a	a	p	a	a	a	a	p	a	a	p	a	a	a	p	p	a	p	p	a	a	a	p	p	a	a	p	p	a	a	a	a	a	a	a	a	a	p	a	a	a	a	a	a	p	a	p
Tecoripa	5	19	p	a	p	a	a	a	a	p	a	a	p	a	a	a	a	p	p	a	p	a	p	a	p	p	a	a	p	a	p	a	p	a	a	a	a	p	a	a	a	a	p	a	a	p	a	a	p
Tecoripa	5	20	a	a	p	p	a	a	a	a	a	a	p	a	a	a	p	p	a	a	p	a	p	a	p	p	a	a	p	a	a	p	a	a	a	a	a	a	a	p	a	a	p	p	a	p	a	p	p
Tecoripa	5	21	p	a	p	a	a	a	a	p	a	a	p	a	a	a	p	a	a	a	p	a	a	a	p	a	p	a	p	a	p	a	p	a	a	a	p	a	a	p	a	a	a	p	a	a	a	p	p
Tecoripa	5	22	a	a	p	a	a	a	a	p	a	a	p	a	a	a	p	a	p	a	p	a	p	a	p	p	a	a	p	a	p	a	p	p	a	p	p	a	a	a	a	a	p	a	a	a	a	p	a
Tecoripa	5	23	p	a	p	a	a	a	a	p	a	a	a	a	a	a	p	a	a	p	p	a	p	a	p	p	a	a	p	a	p	p	p	a	a	a	a	a	a	a	a	a	p	a	a	a	a	p	a
Tecoripa	5	24	a	a	p	a	a	p	a	p	a	a	p	a	p	a	a	p	a	a	p	a	p	a	p	a	a	a	p	a	a	a	p	p	a	a	a	a	a	a	a	a	p	a	a	p	a	a	p
Tecoripa	5	25	p	a	p	a	a	p	a	p	a	a	p	a	a	a	p	a	a	a	p	a	p	a	p	a	p	a	p	a	p	a	a	a	a	a	a	a	a	p	a	a	p	p	a	p	a	p	p
Tecoripa	5	26	p	a	p	a	a	a	a	p	a	a	p	a	p	a	p	a	a	a	p	a	p	a	p	a	a	a	p	p	a	a	a	a	a	a	a	a	p	p	a	a	p	a	a	p	a	p	p
Tecoripa	5	27	a	a	p	a	a	a	a	p	a	a	p	a	a	a	p	a	p	a	p	a	p	a	p	a	a	a	p	a	p	a	p	a	a	a	a	a	a	a	a	a	p	a	a	a	a	p	p
Tecoripa	5	28	a	a	a	a	a	a	a	p	a	a	p	a	a	a	p	a	a	a	a	a	a	a	p	a	p	a	p	a	a	a	p	a	a	a	a	a	p	a	a	a	p	p	a	p	a	p	p
Tecoripa	5	29	a	a	p	a	a	p	a	p	a	a	p	a	a	a	p	a	a	a	p	a	p	a	p	p	a	a	p	a	p	a	p	a	a	a	a	a	a	a	a	a	p	a	a	a	a	p	a
Tecoripa	5	30	a	a	p	a	a	a	a	p	a	a	p	a	a	a	p	a	p	a	p	p	a	a	p	a	p	a	p	a	p	a	p	a	a	a	a	a	p	p	a	a	p	a	a	a	a	a	p
Las Guásimas	6	1	p	a	p	a	a	a	p	a	a	a	a	a	a	a	p	a	p	p	p	a	a	a	p	a	p	a	p	p	p	a	a	p	a	p	p	a	a	a	a	a	p	p	p	a	p	a	p
Las Guásimas	6	2	a	a	p	a	p	a	p	p	a	a	a	a	a	a	p	a	p	p	p	a	a	a	p	p	p	a	p	a	p	a	p	a	a	p	a	a	a	a	a	a	p	p	p	a	p	a	p
Las Guásimas	6	3	p	a	p	a	a	a	p	p	a	a	p	a	a	a	p	p	p	p	p	a	a	p	p	p	a	a	a	p	p	a	a	a	a	a	a	a	a	a	a	a	p	p	p	a	p	a	p
Las Guásimas	6	5	a	a	p	a	a	a	p	p	a	a	a	a	a	a	a	p	p	a	p	a	a	p	p	p	p	a	a	p	p	a	a	a	p	a	a	a	a	a	a	a	p	p	p	a	p	a	p
Las Guásimas	6	7	a	a	p	a	a	a	a	p	a	a	p	a	a	a	p	a	a	a	p	a	a	p	p	a	p	a	p	p	a	p	a	a	a	a	p	a	a	a	a	a	p	p	p	a	p	a	p
Las Guásimas	6	8	a	a	p	a	a	a	a	p	a	a	a	p	a	a	a	a	p	a	a	a	p	a	p	p	a	p	a	p	p	a	a	a	a	a	p	a	a	a	a	a	p	p	p	a	p	a	p
Las Guásimas	6	9	a	a	p	a	a	a	a	p	a	a	p	a	a	a	p	a	a	a	p	a	p	a	p	p	a	a	p	p	p	a	a	a	a	a	a	a	a	a	a	a	p	p	p	a	p	a	p
Las Guásimas	6	10	a	a	p	a	a	a	a	a	a	p	a	a	a	a	a	a	p	a	p	a	a	p	p	p	a	a	p	p	p	a	a	a	a	a	a	a	a	a	a	a	p	p	p	a	p	a	p
Las Guásimas	6	11	a	a	p	a	a	a	a	p	a	a	a	a	a	a	p	a	a	a	p	a	a	a	p	p	a	a	p	p	a	a	a	a	a	a	a	a	a	a	a	a	p	p	p	a	p	a	p
Las Guásimas	6	12	p	a	p	a	a	a	a	p	a	a	a	a	a	a	p	p	a	p	p	a	a	a	p	p	p	p	a	a	p	a	a	a	a	a	a	a	a	a	a	a	p	p	p	a	p	a	p
Las Guásimas	6	13	a	a	p	a	a	a	a	p	a	a	p	a	a	a	p	a	a	p	p	a	a	a	p	a	p	a	p	p	p	a	p	a	a	a	p	a	a	a	a	a	p	p	p	a	p	a	p
Las Guásimas	6	14	a	p	p	a	a	a	a	p	a	a	a	a	a	a	p	p	a	p	p	a	p	a	p	p	p	a	p	p	a	a	p	a	p	a	a	a	a	a	a	a	p	p	p	a	p	a	p
Las Guásimas	6	15	a	p	p	a	a	a	a	p	a	a	p	a	a	a	p	a	a	a	p	a	p	p	p	p	a	a	p	p	a	a	p	p	a	a	p	a	a	a	a	a	p	p	p	a	p	a	p
Las Guásimas	6	16	a	a	p	a	a	a	a	a	a	p	a	a	a	a	p	a	p	p	p	a	p	a	p	a	p	a	a	p	a	a	p	p	a	a	a	a	a	a	a	a	p	p	p	a	p	a	p
Las Guásimas	6	17	p	a	p	a	a	a	p	p	a	a	p	a	a	a	p	a	p	a	p	a	p	a	p	a	p	a	a	a	p	a	a	a	p	a	p	a	a	a	a	a	p	a	p	a	p	a	p
Las Guásimas	6	18	a	a	p	a	a	a	a	a	a	a	a	p	a	a	a	p	a	a	a	a	a	a	a	p	a	a	a	a	a	p	a	a	p	a	a	a	a	a	a	a	a	a	p	a	p	a	p
Las Guásimas	6	19	p	p	p	a	a	a	p	a	a	a	p	a	a	a	p	a	a	p	p	a	a	p	p	p	a	a	p	a	p	a	a	a	a	a	a	a	a	a	a	a	p	a	p	a	p	a	p
Las Guásimas	6	20	p	p	p	a	a	a	a	a	a	a	a	a	a	a	p	a	p	a	p	a	a	a	a	p	p	p	a	a	a	a	a	a	a	a	p	a	a	a	a	a	p	p	p	a	p	a	p
Las Guásimas	6	21	a	a	p	a	a	a	a	p	a	p	a	a	a	a	p	a	p	p	p	a	a	p	p	p	p	a	p	p	a	a	p	a	a	a	a	a	a	a	a	a	p	p	p	a	p	a	p
Las Guásimas	6	22	p	a	p	a	a	a	p	p	a	a	p	a	a	a	p	a	a	p	p	a	a	p	p	a	p	a	p	a	p	a	p	p	a	a	a	a	a	a	a	a	p	p	p	a	p	a	p
Las Guásimas	6	23	p	p	p	a	a	a	a	p	a	a	p	p	a	a	p	a	a	a	p	a	a	p	p	a	a	a	a	a	a	a	a	a	a	a	a	a	a	a	a	a	p	p	p	a	p	a	p
Las Guásimas	6	24	p	a	p	a	a	a	a	p	a	a	a	a	a	a	p	a	a	a	p	a	a	p	p	p	a	a	p	p	p	a	p	p	a	a	a	a	a	a	a	a	p	p	p	a	p	a	p
Las Guásimas	6	25	a	p	p	a	a	a	p	p	a	a	p	p	a	a	p	a	a	a	p	a	a	p	p	p	p	a	p	p	p	a	a	a	a	a	a	a	a	a	a	a	p	p	p	a	p	a	p
Las Guásimas	6	26	a	a	p	a	a	a	a	p	a	a	p	a	a	a	p	a	a	p	p	a	a	a	p	p	a	a	p	a	p	a	a	a	a	a	a	a	a	a	a	a	p	p	p	a	p	a	p
Las Guásimas	6	27	a	a	p	a	a	a	a	p	a	a	a	a	a	a	p	a	a	a	p	a	a	a	a	a	a	a	p	a	a	a	a	a	a	a	a	a	a	a	a	a	p	p	p	a	p	a	p
Las Guásimas	6	28	p	a	p	a	a	a	a	p	a	p	a	a	a	a	p	p	a	p	p	a	a	p	p	a	a	a	p	a	a	a	a	a	a	a	a	a	a	a	a	a	p	p	p	a	p	a	p
Las Guásimas	6	29	a	a	p	a	a	a	a	p	a	p	p	a	a	a	p	p	a	a	p	a	a	p	p	a	p	a	p	a	p	a	a	a	a	a	a	a	a	a	a	a	p	a	p	a	p	a	p
Las Guásimas	6	30	p	a	p	a	a	a	a	p	a	a	a	a	a	a	p	a	a	a	p	a	a	a	p	p	p	a	a	p	p	a	a	a	a	a	a	a	a	a	a	a	p	a	p	a	p	a	p
Las Guásimas	6	31	a	a	p	a	a	a	a	p	a	a	a	a	a	a	p	a	a	p	p	a	a	p	a	p	a	a	p	a	p	a	a	a	a	a	a	a	a	a	a	a	p	p	p	a	p	a	p
Las Guásimas	6	32	a	a	a	p	a	a	a	p	a	a	p	a	a	a	p	p	p	a	p	a	a	a	a	p	p	p	p	p	p	a	p	p	p	p	p	a	a	a	a	a	p	p	p	a	p	a	p
Las Guásimas	6	33	p	a	p	a	a	a	a	p	a	p	a	a	a	a	p	a	a	a	p	a	a	a	p	p	p	a	p	p	p	a	a	a	a	a	a	a	a	a	a	a	p	a	p	a	p	a	p
Las Guásimas	6	34	a	a	p	a	a	a	a	p	a	p	p	a	a	a	p	a	p	a	p	a	a	p	p	a	p	a	p	a	p	a	a	a	a	a	a	a	a	a	a	a	p	p	p	a	p	a	p
Las Guásimas	6	35	a	a	p	a	a	a	a	p	a	p	p	a	a	a	p	a	a	a	p	a	a	p	p	a	p	a	a	p	a	a	a	a	a	a	a	a	a	a	a	a	p	p	p	a	p	a	p
Las Guásimas	6	36	a	a	p	a	a	a	a	p	a	a	p	a	a	a	p	a	p	a	p	a	a	p	p	p	a	a	p	a	p	a	a	a	a	a	a	a	a	a	a	a	p	a	p	a	p	a	p
Las Guásimas	6	37	p	a	p	a	a	a	a	p	a	p	p	a	p	a	p	a	p	a	p	a	a	p	p	a	p	a	p	a	a	a	p	a	p	a	a	a	a	a	a	a	a	a	p	a	p	a	p
Las Guásimas	6	38	p	a	p	a	a	a	p	p	a	p	p	p	a	a	p	p	p	a	p	a	a	p	p	a	a	p	a	p	a	p	a	p	a	a	a	a	a	a	a	a	a	a	p	a	p	a	p
Las Guásimas	6	39	a	a	p	a	a	a	a	p	a	a	p	a	a	a	p	a	a	a	p	a	a	p	p	a	a	a	p	a	p	a	p	a	p	a	p	a	a	a	a	a	a	a	p	a	p	a	p
Las Guásimas	6	40	a	a	p	a	a	a	a	p	a	a	p	a	a	a	p	a	a	a	p	a	a	a	p	a	a	a	p	a	p	a	p	a	a	a	a	a	a	a	a	a	a	a	p	a	p	a	p
Las Guásimas	6	41	a	a	p	a	a	p	a	p	a	a	p	a	a	a	p	a	p	a	p	a	a	p	p	a	a	a	p	a	a	a	a	a	a	a	a	a	a	a	a	a	a	a	p	a	p	a	p
Las Guásimas	6	42	a	a	p	a	a	p	a	p	a	a	p	a	a	a	p	a	p	a	p	a	p	p	p	a	a	a	p	a	p	a	p	a	a	a	a	a	a	a	a	a	a	a	a	a	p	a	p
Las Guásimas	6	43	a	a	p	a	a	a	p	p	a	p	p	a	p	a	a	a	p	a	p	a	a	a	p	a	a	a	p	a	a	a	p	a	a	a	a	a	a	a	a	a	a	a	a	a	p	p	p
Las Guásimas	6	44	p	a	p	a	a	a	a	p	a	a	p	a	a	a	p	a	a	a	p	a	a	a	p	a	a	a	p	a	p	a	p	a	a	a	p	a	a	a	a	a	a	a	p	a	p	a	p
Las Guásimas	6	45	p	a	p	a	a	p	a	p	a	a	p	a	a	a	p	a	a	a	p	a	a	p	p	a	a	a	p	a	p	a	a	a	a	a	a	a	a	a	a	a	a	a	p	a	p	a	p
Tayopa	7	1	p	a	p	a	a	a	a	a	a	a	p	a	a	a	p	p	a	a	p	a	a	a	p	p	a	a	p	a	a	a	p	a	a	a	a	a	a	a	a	a	p	a	a	a	p	a	p
Tayopa	7	2	p	a	p	a	a	a	a	a	a	a	p	a	a	a	p	a	a	a	p	a	a	a	p	p	p	a	p	p	a	a	p	a	a	a	a	a	a	a	a	a	p	a	a	a	a	a	p
Tayopa	7	3	a	a	p	a	a	a	a	p	a	p	p	a	a	a	p	a	p	p	p	a	a	a	p	a	a	a	p	a	p	a	p	a	a	a	a	a	a	a	a	a	p	a	a	p	a	a	p
Tayopa	7	4	a	a	p	a	a	a	p	p	a	p	p	a	a	a	p	p	p	a	p	a	a	a	p	p	p	a	p	a	a	a	p	a	a	a	a	a	a	a	a	a	a	a	a	a	a	a	p
Tayopa	7	5	p	a	a	a	a	a	a	p	a	a	p	a	a	a	p	a	a	a	p	a	a	a	p	p	a	a	p	a	p	a	p	a	p	a	a	a	a	a	a	a	p	a	a	p	a	a	p
Tayopa	7	6	p	a	p	a	a	a	a	p	a	a	p	a	a	a	p	a	a	a	p	a	a	a	p	a	p	a	p	a	a	a	p	a	a	a	a	a	a	p	a	a	p	a	p	a	p	a	p
Tayopa	7	7	p	a	p	a	a	a	p	a	a	a	p	a	a	a	a	a	a	a	p	a	a	a	p	p	p	a	p	a	a	a	p	a	a	a	a	a	a	p	p	a	p	a	p	a	p	a	p
Tayopa	7	8	p	a	p	a	a	a	a	p	a	p	p	a	a	a	p	a	a	a	p	a	a	a	p	p	a	a	p	p	a	a	p	a	a	a	a	a	a	a	a	a	p	a	a	p	a	a	p
Tayopa	7	9	p	a	p	a	a	a	a	p	a	a	p	a	a	a	p	a	a	a	p	a	a	a	p	p	a	a	p	a	a	a	p	a	a	a	a	a	a	a	a	a	p	a	a	a	p	a	p
Tayopa	7	10	p	a	p	a	a	a	a	p	a	a	p	a	a	a	a	a	a	a	p	a	a	a	p	a	a	a	p	p	p	a	p	a	p	a	a	a	a	a	a	a	p	a	a	a	p	a	p
Tayopa	7	11	p	a	p	a	a	a	p	a	a	p	p	a	a	a	p	p	a	a	p	a	a	a	p	a	p	a	p	a	a	a	p	a	p	a	a	a	a	a	a	a	p	a	p	a	a	a	p
Tayopa	7	12	p	a	p	a	a	a	a	a	a	a	p	a	a	a	p	p	a	a	p	a	a	a	p	p	a	a	p	a	a	a	p	a	a	a	a	a	a	a	a	a	p	a	a	a	p	a	p
Tayopa	7	13	p	a	p	a	a	a	a	a	a	a	p	a	a	a	a	a	a	a	p	p	a	a	p	a	a	a	p	a	a	a	p	a	p	a	p	a	a	a	a	a	p	a	a	a	a	a	p
Tayopa	7	14	p	a	p	a	a	a	a	p	a	a	p	a	a	a	a	a	a	a	p	p	a	a	p	p	a	a	p	p	p	a	p	a	a	a	a	a	a	a	a	a	p	a	a	a	a	a	p
Tayopa	7	15	a	a	p	a	a	a	a	a	a	a	p	a	a	a	p	a	a	a	p	a	a	a	p	p	a	a	p	a	a	a	p	a	a	a	a	a	a	a	a	a	p	a	a	p	a	a	p
Tayopa	7	16	a	a	p	a	a	a	a	p	a	a	p	a	a	a	p	a	a	a	p	a	a	a	p	p	a	a	p	a	a	a	p	p	a	a	a	a	a	a	a	a	p	a	p	a	p	a	p
Tayopa	7	17	a	a	a	a	a	a	a	a	a	a	p	a	a	a	p	a	a	a	p	a	a	a	p	p	p	a	p	a	a	a	p	a	p	a	a	a	a	a	a	a	p	p	p	a	p	a	p
Tayopa	7	18	a	a	p	a	a	a	a	a	a	a	p	a	a	a	p	a	a	a	p	a	a	a	p	a	a	a	p	a	a	a	p	a	a	a	a	a	a	a	a	a	p	a	a	a	a	a	p
Tayopa	7	19	a	p	p	a	a	a	a	p	a	a	p	a	a	a	p	p	a	a	p	a	a	a	p	a	p	a	p	a	a	a	p	a	a	a	a	a	a	a	a	a	a	a	a	a	p	a	p
Tayopa	7	20	p	a	p	a	a	a	a	p	a	a	p	a	a	a	p	a	p	a	p	a	a	a	p	a	a	a	p	p	p	a	p	a	a	a	a	a	a	a	a	a	a	a	a	a	a	a	p
Tayopa	7	21	a	a	p	a	a	a	a	p	p	p	p	a	a	a	p	p	p	a	p	a	a	a	p	p	a	a	p	a	a	a	p	a	p	a	a	a	a	a	a	a	a	a	a	a	p	a	p
Tayopa	7	22	a	p	p	a	a	a	a	p	a	a	p	a	a	a	p	a	a	a	p	a	a	a	p	a	a	a	p	a	a	a	p	a	a	a	a	a	a	a	a	a	p	a	a	a	p	a	p
Tayopa	7	23	a	a	p	a	a	a	a	a	a	a	p	a	a	a	p	a	p	a	p	a	a	a	p	a	a	a	p	a	p	p	p	a	a	a	a	a	a	a	a	a	p	a	a	p	a	a	p
Tayopa	7	24	a	p	p	a	a	a	a	p	a	a	p	a	a	a	p	a	a	a	p	a	a	a	p	a	p	a	p	p	a	a	p	a	p	a	a	a	a	a	a	a	p	a	a	p	a	a	p
Tayopa	7	25	p	p	p	a	a	a	a	a	a	a	p	a	a	a	p	a	a	a	p	a	a	a	p	p	a	a	p	p	a	a	p	a	a	a	a	a	a	a	a	a	p	a	a	p	p	a	p
Tayopa	7	26	a	a	p	a	a	a	a	p	p	a	p	a	a	a	p	p	a	a	p	a	a	a	p	a	p	a	p	p	p	a	p	a	a	a	a	a	a	a	a	a	p	a	a	a	p	a	p
Tayopa	7	27	a	p	p	a	a	a	a	p	a	a	p	a	a	a	p	a	a	a	p	a	a	a	p	a	a	a	p	p	a	a	p	a	p	a	a	a	a	a	a	a	p	a	a	a	p	a	p
Tayopa	7	28	a	a	p	a	a	a	a	p	a	a	p	a	a	a	p	a	p	a	p	a	a	a	p	a	a	a	p	p	a	a	p	a	p	a	a	a	a	a	a	a	p	a	a	a	p	a	p
Tayopa	7	29	a	a	p	a	a	a	a	p	a	p	p	a	a	a	p	p	a	p	p	a	a	a	p	a	a	a	p	a	a	a	a	a	a	a	a	a	a	a	a	a	p	a	a	p	p	a	p
Tayopa	7	30	p	a	p	a	a	a	a	p	a	p	a	a	a	a	p	a	a	a	p	a	a	a	p	a	a	a	p	a	a	a	a	a	a	a	a	a	a	a	a	a	p	a	a	p	p	a	p
Tayopa	7	31	a	a	p	a	a	a	a	p	a	a	p	a	a	a	p	a	a	a	p	a	a	a	p	a	a	a	p	a	a	a	a	a	a	a	a	a	a	a	a	a	a	a	a	p	p	a	p
Tayopa	7	32	a	a	p	a	a	a	a	p	a	a	p	a	a	a	p	p	a	a	p	a	a	a	p	a	a	a	p	a	a	a	p	a	a	a	a	a	a	p	a	a	p	a	a	p	p	a	p
Tayopa	7	33	p	a	p	a	a	a	a	p	a	a	p	a	a	a	p	p	a	a	p	a	a	a	p	a	a	a	p	a	a	a	p	a	a	a	a	a	a	a	a	a	p	a	a	a	p	a	p
Tayopa	7	34	a	a	p	a	a	a	a	p	a	a	p	a	a	a	p	p	a	a	p	a	a	a	p	a	a	a	p	a	a	p	p	a	a	a	a	a	a	a	a	a	p	a	a	a	a	a	p
Tayopa	7	35	a	a	p	a	a	a	a	p	a	a	p	a	a	a	a	p	a	a	p	a	a	a	p	a	a	a	p	a	a	p	p	a	a	a	a	a	a	a	a	a	a	a	a	a	a	a	p
Tayopa	7	36	p	a	p	a	a	a	a	p	a	a	p	a	a	a	p	p	a	a	p	a	a	a	p	a	a	a	p	a	a	a	p	a	a	a	a	a	a	a	a	a	p	a	a	a	p	a	p
Tayopa	7	37	a	a	p	a	a	a	a	p	a	a	p	a	a	a	a	a	p	a	p	a	a	a	p	a	a	a	p	a	a	a	p	a	a	a	a	a	a	p	p	a	p	a	p	a	a	p	p
Tayopa	7	38	a	a	p	a	a	a	a	p	a	a	p	a	a	a	p	a	p	a	p	a	a	a	p	a	a	a	p	a	p	a	p	a	a	a	a	a	a	a	p	a	p	a	p	a	p	a	p
Tayopa	7	39	a	a	p	a	a	a	a	p	a	a	p	a	p	a	a	p	a	a	p	a	a	a	p	a	a	a	p	a	p	a	p	a	a	a	a	a	a	p	p	a	p	a	p	a	p	a	p
Tayopa	7	40	a	a	p	a	a	a	a	p	a	a	p	a	p	a	a	p	a	a	p	a	a	a	p	a	a	a	p	a	p	a	p	a	a	a	a	a	a	p	a	a	p	a	p	a	p	a	p
Masiaca	8	1	a	a	p	a	a	a	a	p	a	a	p	a	a	a	p	a	p	a	p	a	a	a	p	a	a	a	p	a	p	a	p	a	a	a	a	a	a	a	a	a	a	a	a	a	p	a	p
Masiaca	8	2	a	a	p	a	a	a	a	a	p	a	p	a	a	a	p	a	p	a	p	a	a	a	p	a	a	a	p	a	p	a	p	a	a	a	a	a	a	a	a	a	a	a	a	p	a	a	a
Masiaca	8	3	a	a	p	a	a	a	a	p	a	p	p	a	a	a	p	a	a	a	p	a	a	a	p	a	a	a	p	p	p	a	p	a	a	a	a	a	a	a	a	a	a	p	a	a	a	a	a
Masiaca	8	4	a	a	p	a	a	a	a	a	p	a	p	a	a	a	p	a	a	a	p	a	a	a	p	a	a	a	p	a	p	a	p	a	a	a	a	a	a	a	a	a	a	p	a	p	p	a	p
Masiaca	8	5	a	a	p	a	a	a	a	p	a	p	p	a	a	a	p	a	a	a	p	a	a	a	p	p	a	a	p	a	a	p	a	a	a	a	a	a	a	p	a	a	p	a	a	a	p	a	a
Masiaca	8	6	a	a	p	a	a	a	a	p	p	a	a	a	a	a	p	a	p	a	p	a	a	a	p	a	a	a	p	p	a	a	p	a	p	a	a	a	a	a	a	a	p	a	a	p	a	a	p
Masiaca	8	7	a	a	p	a	a	a	p	p	a	a	p	a	a	p	p	p	p	a	p	a	a	a	p	p	a	a	p	p	a	a	p	a	a	a	a	a	a	p	a	a	a	a	p	a	a	a	p
Masiaca	8	8	a	a	p	a	a	a	a	a	p	a	p	a	a	p	p	p	a	a	p	a	a	a	p	p	a	a	p	a	a	a	p	a	a	a	a	a	a	a	a	a	p	a	a	p	a	a	p
Masiaca	8	9	a	a	p	a	a	a	p	p	a	a	p	a	a	a	p	a	a	a	p	a	a	a	p	p	a	a	p	a	a	a	a	a	a	a	a	a	a	a	a	a	p	a	a	a	a	a	a
Masiaca	8	10	a	a	p	a	a	a	a	p	a	a	p	a	a	a	p	p	a	a	p	a	a	a	p	a	a	a	p	a	p	a	p	a	a	a	a	a	a	a	p	a	a	a	a	p	a	a	a
Masiaca	8	11	a	a	p	a	a	a	p	p	a	a	p	a	a	p	p	a	p	a	p	a	a	a	p	p	a	a	p	p	a	a	p	a	a	a	a	a	a	a	a	a	p	a	a	a	a	a	p
Masiaca	8	12	a	a	p	a	a	a	a	p	a	p	p	a	a	a	p	a	a	a	p	a	a	a	p	a	a	a	p	p	a	a	p	a	a	a	a	a	a	a	a	a	a	p	a	p	a	a	p
Masiaca	8	13	a	a	p	a	a	a	a	p	a	p	p	a	a	a	p	a	p	a	p	a	a	a	p	a	p	a	p	a	a	a	p	a	a	a	a	a	a	a	a	a	a	a	a	a	a	a	p
Masiaca	8	14	a	a	p	a	a	a	a	p	p	a	p	a	a	a	p	a	p	a	p	a	a	a	p	p	a	a	p	a	a	a	a	a	a	a	a	a	a	a	a	a	a	a	a	a	a	a	a
Masiaca	8	15	a	p	p	a	a	a	a	p	a	a	a	p	a	a	p	a	p	a	p	a	p	a	p	a	p	a	p	p	a	a	p	a	a	a	a	a	a	a	a	a	a	a	a	a	a	a	p
Masiaca	8	16	p	p	p	a	a	a	a	p	a	a	p	a	p	a	p	p	a	a	p	a	a	a	p	p	a	a	p	a	a	a	p	a	a	a	a	a	a	a	a	a	p	a	a	a	p	a	p
Masiaca	8	17	a	p	p	a	a	a	a	p	a	a	p	a	a	a	a	a	a	a	p	a	p	a	p	a	a	a	p	a	a	a	p	a	p	a	a	a	a	p	a	a	a	p	a	a	p	a	p
Masiaca	8	18	a	a	p	a	a	a	a	p	a	p	a	a	a	a	p	p	a	a	p	a	a	a	p	a	a	a	p	a	a	a	p	a	a	a	a	a	a	a	p	a	a	a	a	a	p	a	p
Masiaca	8	19	a	a	p	a	a	a	a	p	a	a	p	a	a	a	p	a	p	a	p	a	a	a	p	a	a	a	p	p	p	a	p	a	a	a	a	a	a	a	a	a	a	a	a	a	p	a	p
Masiaca	8	20	a	a	p	a	a	a	p	p	a	p	p	p	p	a	a	a	p	a	p	a	a	a	p	p	a	a	p	p	p	a	p	a	p	a	a	a	a	a	a	a	p	a	a	a	p	a	p
Masiaca	8	21	a	a	p	a	a	a	p	a	a	a	a	a	a	a	p	a	a	p	p	a	p	a	p	a	a	a	a	a	a	a	a	a	a	a	a	a	a	p	a	a	p	a	a	p	a	a	p
Masiaca	8	22	a	a	p	a	a	a	p	a	a	a	a	a	a	a	p	a	p	a	p	a	p	a	p	p	a	a	p	a	a	a	a	a	a	a	a	a	a	p	a	a	p	a	a	p	a	a	p
Masiaca	8	23	a	a	a	a	a	a	a	a	a	a	p	a	a	a	p	p	a	a	p	a	a	a	p	a	a	a	p	a	a	a	p	a	a	a	a	a	a	a	a	a	a	a	a	a	a	a	p
Masiaca	8	24	a	a	p	a	a	a	p	p	a	a	p	a	a	a	a	p	p	a	p	a	p	a	p	p	a	a	p	a	a	a	a	a	a	a	a	a	a	a	a	a	a	a	a	a	a	a	p
Masiaca	8	25	a	a	p	a	a	a	a	p	a	a	p	a	a	a	a	a	p	a	p	a	a	a	p	p	a	a	p	a	a	a	p	a	a	a	a	a	a	a	a	a	p	a	a	a	a	a	p
Masiaca	8	26	p	a	p	a	a	a	a	p	a	a	p	a	a	a	p	a	a	a	p	a	p	a	p	p	a	a	p	a	a	a	p	a	a	a	a	a	a	p	a	a	p	a	a	p	p	a	p
Masiaca	8	27	a	a	p	a	a	a	a	p	a	a	p	a	a	a	p	a	a	a	p	a	a	a	p	a	a	a	p	a	a	a	a	a	a	a	a	a	a	p	a	a	p	a	a	p	a	a	p
Masiaca	8	28	a	a	p	a	a	a	p	p	a	a	p	a	a	p	p	a	p	a	p	a	a	a	p	p	a	a	p	a	a	a	p	a	a	a	a	a	a	p	a	a	p	a	a	p	a	a	p
Masiaca	8	29	a	a	p	a	a	a	p	p	a	a	p	a	a	a	p	a	a	a	p	a	a	a	p	a	a	a	p	a	a	a	p	a	a	a	a	a	a	p	a	a	p	a	a	p	a	a	p
Masiaca	8	30	a	a	p	a	a	a	p	p	a	a	p	a	a	a	p	a	a	a	p	a	a	a	p	a	a	a	p	a	a	a	p	a	a	a	a	a	a	p	a	a	p	a	a	p	a	a	p
Masiaca	8	31	a	a	p	a	a	a	a	p	a	a	a	a	a	a	p	a	a	a	p	a	a	a	p	p	a	a	p	a	p	a	a	a	a	a	a	a	a	p	a	a	p	a	a	p	a	a	p
Masiaca	8	32	a	a	p	a	a	a	a	p	a	a	p	a	a	a	p	a	p	a	p	a	a	a	p	a	a	a	p	p	a	a	p	a	a	a	a	a	a	a	a	a	a	a	a	a	p	a	a
Masiaca	8	33	a	a	p	a	a	a	a	p	a	a	p	a	a	a	a	a	p	a	p	a	a	a	p	p	a	a	p	a	a	a	p	a	a	a	a	a	a	a	a	a	a	a	a	p	a	a	p
Masiaca	8	34	p	a	p	a	a	a	a	p	a	a	p	a	a	p	a	p	a	a	p	a	p	a	p	a	a	a	p	p	a	a	p	a	a	a	a	a	a	a	a	a	a	a	a	p	a	a	p
Masiaca	8	35	a	a	p	a	a	a	a	p	a	a	p	a	a	a	p	a	a	a	p	a	a	a	p	a	a	a	p	a	a	a	p	a	a	a	a	a	a	p	a	a	p	a	a	p	a	a	p
Masiaca	8	36	a	a	p	a	a	a	a	p	a	a	p	a	a	a	p	a	p	a	p	a	a	a	p	a	a	a	p	a	a	a	p	a	a	a	a	a	a	p	a	a	p	a	a	a	p	a	p
Masiaca	8	40	p	a	p	a	a	a	a	p	a	a	p	a	a	p	a	a	a	a	p	a	a	a	p	a	a	a	p	a	a	a	p	a	a	a	a	a	a	a	a	a	a	a	p	a	p	a	a
Masiaca	8	42	p	a	p	a	a	a	a	p	a	a	a	a	p	a	p	a	a	a	p	a	a	a	p	a	a	a	p	a	a	a	a	a	a	a	a	a	a	a	a	a	a	a	a	a	p	a	a
Masiaca	8	43	a	a	p	a	a	a	a	p	a	a	p	a	a	p	p	a	a	a	p	a	a	a	p	a	a	a	p	a	a	a	p	a	a	a	a	a	a	a	a	a	a	a	a	a	a	a	a
Masiaca	8	44	p	a	p	a	a	a	a	p	a	a	p	a	a	p	a	a	p	a	p	a	a	a	p	a	a	a	p	a	a	a	a	a	a	a	a	a	a	a	a	a	a	a	a	a	p	a	a
Masiaca	8	45	a	a	p	a	a	a	a	p	a	a	a	a	a	p	a	a	a	a	p	a	a	a	p	a	a	a	p	a	a	a	p	a	a	a	a	a	a	a	a	a	a	a	a	a	p	a	a
Masiaca	8	46	a	a	p	a	a	a	a	p	a	a	p	a	a	a	p	a	p	a	p	a	a	a	p	a	a	a	p	a	a	a	a	a	a	a	a	a	a	a	a	a	a	a	a	a	p	a	a
Masiaca	8	47	a	a	p	a	a	a	a	p	a	a	a	a	a	a	p	a	p	a	p	a	a	a	p	a	a	a	p	a	a	a	a	a	a	a	a	a	a	a	a	a	a	a	a	a	p	a	a
a= absence
p= presence
[truncated: 52 more columns]

## Sheet: Claves
ID población	poblacion
1	El Venadito
2	Magdalena
3	Carbó-El Peñasco
4	Kino
5	Tecoripa
6	Las Guasimas
7	Guadalupe de Tayopa
8	Zacate Blanco
a= ausencia
p= presencia
